# Supplementary material for: Two new species of the genus Gonioctena Chevrolat, 1836 (Coleoptera, Chrysomelidae) from China
Source: Biodivers Data J. 2024 Sep 19;12:e132778. doi: 10.3897/BDJ.12.e132778 (PMC11427804; doi:10.3897/BDJ.12.e132778)
Supplement: XML Treatment for Gonioctena (Brachyphytodecta) klapperichi [file BDJ.12.e132778-treatment1.xml]

<!DOCTYPE tp:taxon-treatment
  PUBLIC "-//TaxonX//DTD Taxonomic Treatment Publishing DTD v0 20100105//EN" "tax-treatment-NSO.dtd">
<tp:taxon-treatment xmlns:tp="http://www.plazi.org/taxpub"><tp:treatment-meta><mixed-citation publication-type="journal"><person-group><name><surname>Cho</surname><given-names>Hee-Wook</given-names></name></person-group><article-title>Two new species of the genus <italic><tp:taxon-name><tp:taxon-name-part taxon-name-part-type="genus" reg="Gonioctena">Gonioctena</tp:taxon-name-part></tp:taxon-name></italic> Chevrolat, 1836 (<tp:taxon-name><tp:taxon-name-part taxon-name-part-type="order">Coleoptera</tp:taxon-name-part></tp:taxon-name>, <tp:taxon-name><tp:taxon-name-part taxon-name-part-type="family">Chrysomelidae</tp:taxon-name-part></tp:taxon-name>) from China</article-title><source>Biodivers Data J</source><day>19</day><month>09</month><year>2024</year><volume>12</volume><pub-id pub-id-type="doi">10.3897/BDJ.12.e132778</pub-id></mixed-citation></tp:treatment-meta><tp:nomenclature><tp:taxon-name><object-id xmlns:xlink="http://www.w3.org/1999/xlink" content-type="arpha" xlink:type="simple">73F277F8-1E6A-5C15-A15C-575775D28A4A</object-id><tp:taxon-name-part taxon-name-part-type="genus">Gonioctena</tp:taxon-name-part> (<tp:taxon-name-part taxon-name-part-type="subgenus">Brachyphytodecta</tp:taxon-name-part>) <tp:taxon-name-part taxon-name-part-type="species">klapperichi</tp:taxon-name-part><object-id xmlns:xlink="http://www.w3.org/1999/xlink" content-type="zoobank" xlink:type="simple" object-id-type="ZooBank">urn:lsid:zoobank.org:act:53783A45-5E76-4EFB-B0ED-48E475E0DCE1</object-id></tp:taxon-name><tp:taxon-status xmlns:xlink="http://www.w3.org/1999/xlink" xlink:type="simple">sp. nov.</tp:taxon-status></tp:nomenclature><tp:treatment-sec sec-type="materials"><title>Materials</title><list list-type="alpha-lower" list-content="occurrences"><list-item><p><bold>Type status:</bold> <named-content xmlns:xlink="http://www.w3.org/1999/xlink" content-type="dwc:typeStatus" xlink:type="simple">Holotype</named-content>. <bold>Occurrence:</bold> recordedBy: <named-content xmlns:xlink="http://www.w3.org/1999/xlink" content-type="dwc:recordedBy" xlink:type="simple">Johann Friedrich Klapperich</named-content>; individualCount: <named-content xmlns:xlink="http://www.w3.org/1999/xlink" content-type="dwc:individualCount" xlink:type="simple">1</named-content>; sex: <named-content xmlns:xlink="http://www.w3.org/1999/xlink" content-type="dwc:sex" xlink:type="simple">male</named-content>; lifeStage: <named-content xmlns:xlink="http://www.w3.org/1999/xlink" content-type="dwc:lifeStage" xlink:type="simple">adult</named-content>; occurrenceID: <named-content xmlns:xlink="http://www.w3.org/1999/xlink" content-type="dwc:occurrenceID" xlink:type="simple">1983B4D1-CD7A-53CE-8B06-C1C0E9322F90</named-content>; <bold>Taxon:</bold> scientificName: <named-content xmlns:xlink="http://www.w3.org/1999/xlink" content-type="dwc:scientificName" xlink:type="simple"><tp:taxon-name><tp:taxon-name-part taxon-name-part-type="genus" reg="Gonioctena">Gonioctena</tp:taxon-name-part><tp:taxon-name-part taxon-name-part-type="species" reg="klapperichi">klapperichi</tp:taxon-name-part></tp:taxon-name></named-content>; kingdom: <named-content xmlns:xlink="http://www.w3.org/1999/xlink" content-type="dwc:kingdom" xlink:type="simple"><tp:taxon-name><tp:taxon-name-part taxon-name-part-type="kingdom">Animalia</tp:taxon-name-part></tp:taxon-name></named-content>; phylum: <named-content xmlns:xlink="http://www.w3.org/1999/xlink" content-type="dwc:phylum" xlink:type="simple"><tp:taxon-name><tp:taxon-name-part taxon-name-part-type="phylum">Arthropoda</tp:taxon-name-part></tp:taxon-name></named-content>; class: <named-content xmlns:xlink="http://www.w3.org/1999/xlink" content-type="dwc:class" xlink:type="simple"><tp:taxon-name><tp:taxon-name-part taxon-name-part-type="class">Insecta</tp:taxon-name-part></tp:taxon-name></named-content>; order: <named-content xmlns:xlink="http://www.w3.org/1999/xlink" content-type="dwc:order" xlink:type="simple"><tp:taxon-name><tp:taxon-name-part taxon-name-part-type="order">Coleoptera</tp:taxon-name-part></tp:taxon-name></named-content>; family: <named-content xmlns:xlink="http://www.w3.org/1999/xlink" content-type="dwc:family" xlink:type="simple"><tp:taxon-name><tp:taxon-name-part taxon-name-part-type="family">Chrysomelidae</tp:taxon-name-part></tp:taxon-name></named-content>; genus: <named-content xmlns:xlink="http://www.w3.org/1999/xlink" content-type="dwc:genus" xlink:type="simple"><tp:taxon-name><tp:taxon-name-part taxon-name-part-type="genus">Gonioctena</tp:taxon-name-part></tp:taxon-name></named-content>; subgenus: <named-content xmlns:xlink="http://www.w3.org/1999/xlink" content-type="dwc:subgenus" xlink:type="simple"><tp:taxon-name><tp:taxon-name-part taxon-name-part-type="subgenus">Brachyphytodecta</tp:taxon-name-part></tp:taxon-name></named-content>; specificEpithet: <named-content xmlns:xlink="http://www.w3.org/1999/xlink" content-type="dwc:specificEpithet" xlink:type="simple"><tp:taxon-name><tp:taxon-name-part taxon-name-part-type="genus" reg="Gonioctena"/><tp:taxon-name-part taxon-name-part-type="species" reg="klapperichi">klapperichi</tp:taxon-name-part></tp:taxon-name></named-content>; <bold>Location:</bold> higherGeography: <named-content xmlns:xlink="http://www.w3.org/1999/xlink" content-type="dwc:higherGeography" xlink:type="simple">China</named-content>; stateProvince: <named-content xmlns:xlink="http://www.w3.org/1999/xlink" content-type="dwc:stateProvince" xlink:type="simple">Fujian</named-content>; county: <named-content xmlns:xlink="http://www.w3.org/1999/xlink" content-type="dwc:county" xlink:type="simple">Wuyishan</named-content>; locality: <named-content xmlns:xlink="http://www.w3.org/1999/xlink" content-type="dwc:locality" xlink:type="simple">Guadun</named-content>; verbatimElevation: <named-content xmlns:xlink="http://www.w3.org/1999/xlink" content-type="dwc:verbatimElevation" xlink:type="simple">2,300 m</named-content>; <bold>Event:</bold> eventDate: <named-content xmlns:xlink="http://www.w3.org/1999/xlink" content-type="dwc:eventDate" xlink:type="simple">08-06-1938</named-content>; <bold>Record Level:</bold> basisOfRecord: <named-content xmlns:xlink="http://www.w3.org/1999/xlink" content-type="dwc:basisOfRecord" xlink:type="simple">PreservedSpecimen</named-content></p></list-item></list></tp:treatment-sec><tp:treatment-sec sec-type="Description"><title>Description</title><p>Measurements in mm (n = 1): length of body: 5.30; width of body: 3.60; height of body: 2.40; width of head: 1.57; interocular distance: 1.05; width of apex of pronotum: 1.77; width of base of pronotum: 3.10; length of pronotum along mid-line: 1.40; length of elytra along suture: 4.10.</p><p>Body (Fig. <xref ref-type="fig" rid="F11845359">1</xref>) oval and strongly convex. Head yellowish-brown, with an obscure spot on vertex. Mandibles reddish-brown, apex blackish-brown. Maxillary palps blackish-brown. Antennomeres I–II yellowish-brown, III–XI lost. Pronotum yellowish-brown, basal margin black. Scutellum black. Elytra black, lateral margins beyond 10<sup>th</sup> striae yellowish-brown. Venter blackish-brown, with hypomera and apical margin of last abdominal ventrite yellowish-brown. Legs blackish-brown to black.</p><p>Head. Vertex weakly convex, covered with sparse punctures, becoming coarser and denser towards sides. Frontal suture V-shaped, reaching anterior margin, coronal suture rather long, weak. Frons flat, strongly depressed at anterior margin, covered with dense punctures. Clypeus very narrow and trapezoidal. Anterior margin of labrum weakly concave. Mandibles with two sharp apical teeth and large excavation for apical maxillary palpomere on outer side. Maxillary palps four-segmented, with apical palpomere slightly widened, truncate apically.</p><p>Pronotum. Lateral sides widest at base, roundly strongly narrowed anteriorly, anterior angles strongly produced. Anterior and lateral margins bordered, lateral margins barely visible in dorsal view. Trichobothria absent on both anterior and posterior angles. Disc covered with sparse or moderately dense punctures; lateral sides covered with much larger and denser punctures; interspaces covered with fine and sparse punctures. Scutellum slightly wider than long, narrowed posteriorly.</p><p>Elytra. Lateral sides very slightly widened posteriorly, widest near middle, thence roundly narrowed posteriorly. Humeral calli well developed. Disc covered with eleven regular rows of large punctures, including a short scutellar row; interspaces covered with fine and sparse punctures. Epipleura visible, except near base in lateral view. Hind wings well developed.</p><p>Venter. Hypomera weakly rugose, with few punctures near anterolateral corners of prosternum. Prosternum covered with coarse and dense punctures bearing long setae; prosternal process enlarged apically, bordered laterally, with sparse punctures. Metaventrite covered with small and sparse punctures in median region, large and dense punctures in lateral region. Abdominal ventrites covered with sparse or dense punctures bearing short setae.</p><p>Legs. Moderately robust. Tibiae widened apically, with tooth-like projection. Fore legs with tarsomere I very lightly narrower than III. Tarsal claws appendiculate.</p><p>Genitalia (Fig. <xref ref-type="fig" rid="F11845386">2</xref>). Aedeagus rather thick, subparallel-sided, moderately narrowed from apical 1/5 to widely rounded apex in dorsal view; strongly curved, apex pointed in lateral view.</p><p>Female: unknown.</p></tp:treatment-sec><tp:treatment-sec sec-type="Diagnosis"><title>Diagnosis</title><p><italic><tp:taxon-name><tp:taxon-name-part taxon-name-part-type="genus" reg="Gonioctena">Gonioctena</tp:taxon-name-part><tp:taxon-name-part taxon-name-part-type="species" reg="klapperichi">klapperichi</tp:taxon-name-part></tp:taxon-name></italic> sp. nov. is similar to <italic><tp:taxon-name><tp:taxon-name-part taxon-name-part-type="genus" reg="Gonioctena">G.</tp:taxon-name-part><tp:taxon-name-part taxon-name-part-type="species" reg="scutellaris">scutellaris</tp:taxon-name-part></tp:taxon-name></italic> Baly, 1862 and <italic><tp:taxon-name><tp:taxon-name-part taxon-name-part-type="genus" reg="Gonioctena">G.</tp:taxon-name-part><tp:taxon-name-part taxon-name-part-type="species" reg="melanota">melanota</tp:taxon-name-part></tp:taxon-name></italic> Kippenberg, 2010 in having reddish-brown pronotum, black scutellum and generally black elytra. From these two species, <italic><tp:taxon-name><tp:taxon-name-part taxon-name-part-type="genus" reg="Gonioctena">Gonioctena</tp:taxon-name-part><tp:taxon-name-part taxon-name-part-type="species" reg="klapperichi">klapperichi</tp:taxon-name-part></tp:taxon-name></italic> sp. nov. can be distinguished by long oval aedeagus (apical 1/3 of aedeagus very slender in <italic><tp:taxon-name><tp:taxon-name-part taxon-name-part-type="genus" reg="Gonioctena">G.</tp:taxon-name-part><tp:taxon-name-part taxon-name-part-type="species" reg="scutellaris">scutellaris</tp:taxon-name-part></tp:taxon-name></italic> and apical 1/3 distinctly narrowed to blunt apex in <italic><tp:taxon-name><tp:taxon-name-part taxon-name-part-type="genus" reg="Gonioctena">G.</tp:taxon-name-part><tp:taxon-name-part taxon-name-part-type="species" reg="melanota">melanota</tp:taxon-name-part></tp:taxon-name></italic>).</p></tp:treatment-sec><tp:treatment-sec sec-type="Etymology"><title>Etymology</title><p>The new species is named after the German entomologist, Johann Friedrich Klapperich, who collected the type specimen.</p></tp:treatment-sec><tp:treatment-sec sec-type="Distribution"><title>Distribution</title><p>China: Fujian Province (Guadun).</p></tp:treatment-sec><tp:treatment-sec><!--Section generated to contain objects referenced in tp:taxon-treatment.--><fig id="F11845359" position="float" orientation="portrait"><object-id xmlns:xlink="http://www.w3.org/1999/xlink" content-type="arpha" xlink:type="simple">0D4EB609-0C53-571B-86C0-46979DFCFC39</object-id><object-id xmlns:xlink="http://www.w3.org/1999/xlink" content-type="doi" xlink:type="simple">10.3897/BDJ.12.e132778.figure1</object-id><label>Figure 1.</label><caption><p><italic><tp:taxon-name><tp:taxon-name-part taxon-name-part-type="genus" reg="Gonioctena">Gonioctena</tp:taxon-name-part><tp:taxon-name-part taxon-name-part-type="species" reg="klapperichi">klapperichi</tp:taxon-name-part></tp:taxon-name></italic> sp. nov., holotype. <bold>A</bold> Habitus, dorsal view; <bold>B</bold> Head and pronotum, dorsal view.</p></caption><graphic xmlns:xlink="http://www.w3.org/1999/xlink" xlink:href="bdj-12-e132778-g001.jpg" position="float" id="oo_1095974.jpg" orientation="portrait" xlink:type="simple"><uri content-type="original_file" xlink:type="simple">https://binary.pensoft.net/fig/1095974</uri></graphic></fig><fig id="F11845386" position="float" orientation="portrait"><object-id xmlns:xlink="http://www.w3.org/1999/xlink" content-type="arpha" xlink:type="simple">2BD7770C-553C-53DB-8A91-7AF95584A506</object-id><object-id xmlns:xlink="http://www.w3.org/1999/xlink" content-type="doi" xlink:type="simple">10.3897/BDJ.12.e132778.figure2</object-id><label>Figure 2.</label><caption><p><italic><tp:taxon-name><tp:taxon-name-part taxon-name-part-type="genus" reg="Gonioctena">Gonioctena</tp:taxon-name-part><tp:taxon-name-part taxon-name-part-type="species" reg="klapperichi">klapperichi</tp:taxon-name-part></tp:taxon-name></italic> sp. nov. <bold>A</bold> Male genitalia, dorsal view; <bold>B</bold> Ditto, apico-dorsal view; <bold>C</bold> Ditto, lateral view.</p></caption><graphic xmlns:xlink="http://www.w3.org/1999/xlink" xlink:href="bdj-12-e132778-g002.jpg" position="float" id="oo_1095985.jpg" orientation="portrait" xlink:type="simple"><uri content-type="original_file" xlink:type="simple">https://binary.pensoft.net/fig/1095985</uri></graphic></fig></tp:treatment-sec></tp:taxon-treatment>
